# Supplementary material for: Enhancement of cellulase production in Trichoderma reesei RUT-C30 by comparative genomic screening
Source: Microb Cell Fact. 2019 May 10;18:81. doi: 10.1186/s12934-019-1131-z (PMC6509817; doi:10.1186/s12934-019-1131-z)
Supplement: Supplementary file 3 — Additional file 3. Primers used in this study. [file 12934_2019_1131_MOESM3_ESM.xlsx]

## Sheet: Primers
Primers used in this study
Primers	Oligos Sequences (5' to 3')		Primers	Oligos Sequences (5' to 3')		Primers	Oligos Sequences (5' to 3')
Primers for SNP and indels conﬁrmation ( -f/-r as a pair of primers)			Primers for RT-PCR analysis (-1/-2 as a pair of primers)			Primers for genes deletion ( -1/-2 as a pair of primers for upstream homologous arm, -3/-4 as a pair of primers for downstream homologous arm)
73678-f	GAGGAAGACAACAACAACAACAACA		cbh1-1	CTCCATCTCCGAGGCTCTTACC		23171-1	GATTACGAATTCTTAATTAAAGAAGAGGACTCCAAGACCAACAT
73678-r	GCCGCTGAAGAAGAAGAAGAAGG		cbh1-2	GCAAGTGCCGCCATATCTGTTAT		23171-2	TGCTATACGAATAATTTCTAGTCCGCAACCGTAGGTGTAAGG
71304-f	CGATACGCAAGGTCAATAAGAT		cbh2-1	GCATATTACGCCTCTGAAGTTAGCA		23171-3	ACTAGTGAGCTCATTTGGCTTCGGCTATGGATGAGGTT
71304-r	GACCGTGACATGAAGCAATA		cbh2-2	GCATAGTTACCGCCATTCTTGTTG		23171-4	AGTGCCAAGCTTATTTCCTCCTTAGCCTTGGCGTTCA
44330-f	AAGTATCCCATGAGGCCACACC		egl1-1	GCAGCCTCACCATGAACCAGTA		55868-1	GATTACGAATTCTTAATTAAGCAAAGAGCGACGAGGTCATG
44330-r	CGGAACTGGTTCTGCTTGATGAG		egl1-2	CACCGTCAGAGTCCAGGAGATAC		55868-2	TGCTATACGAATAATTTCTAGGATGGGACGGCAGAGAAAGAGA
120044-f	CTTCTTCTCTTCCTTCTTCTCTCCA		egl2-1	TGAACAAGTCCGTGGCTCCAT		55868-3	ACTAGTGAGCTCATTTGGTCGTCTGGCGAGTCTTCTT
120044-r	TGAAGTCCTTGGTGGCATCCT		egl2-2	ACAATTCGTAGGTCCGCTCCAA		55868-4	AGTGCCAAGCTTATTTTGCTACTCCCTCTACGGTGCTA
21453-f	CGGCGAGATGAGTCTTGCTGAT		bgl1-1	CAAGTGACTGGTGCCGAGGTA		56839-1	GATTACGAATTCTTAATTAAAACAGCCCTCAGTGCCAATAGAA
21453-r	TAGGCTCCTGCTTATCGCTGTC		bgl1-2	CGTTGCTGTTCCGCTCTGAC		56839-2	TGCTATACGAATAATTTCTAGGAGCAAGACGTATTCCGCATATCC
55417-f	CATTTGCGCCTTTGCCAACTT		xyr1-1	CCGGGCTCGCTGAACATGGA		56839-3	ACTAGTGAGCTCATTTATTGACAGCGAGGAGGCGATT
55417-r	CGTAGTTCTTGGACAGCCAGTT		xyr1-2	CTGGCGCCCTTGTACTCGCT		56839-4	AGTGCCAAGCTTATTTACCAGCAGAGCGGATTGAGAG
75012-f	ACACATGGCTCTGATAATATGGCAT		hac-1	GCTTCGCCCAACGCCTCAAC		67806-1	GATTACGAATTCTTAATTAAGCCGCTAGAAGGATGCAGAGA
75012-r	GTCTCGCGCTTGTTCTTGGA		hac-2	TCCGCAGCGGCATAGTTGCT		67806-2	TGCTATACGAATAATTTCTAGCCGAGGAACAGGAACGAGATGA
56839-f	CATGTCACGCATTAAAGTGAATACC		sar-1	TGGATCGTCAACTGGTTCTACGA		67806-3	ACTAGTGAGCTCATTTCGTCTTCTTCGTCGGCATCAA
56839-r	CATGGTGATGATGATAACGGTGAAG		sar-2	GCATGTGTAGCAACGTGGTCTTT		67806-4	AGTGCCAAGCTTATTTTGAGGCTAATTGTCGTGGTTCTATT
45512-f	ATGACGGAACAAGCAGATGAACA					104898-1	GATTACGAATTCTTAATTAAGACTAGCAGCACGAGACGGAA
45512-r	GGCAGACGAGCAATGAACCA		Primers for genes re-complementation (-rc1/-rc2 as a pair of primers)			104898-2	TGCTATACGAATAATTTCTAGGGTCAAGGTAACAGCAGCAGAGA
57178-f	CGATGCCGAGCTGAAGAAATGG		56839-rc1	ACTAGTGAGCTCATTTGTCGTTCAAGCTCCGTCCTAGA		104898-3	ACTAGTGAGCTCATTTGGAGAGACTGTGTGGTGGAACT
57178-r	AATCCGAGTGCTCGTGGGTTT		56839-rc2	AGTGCCAAGCTTATTTGTGGTGCCCGATGAGTAGTAGG		104898-4	AGTGCCAAGCTTATTTGGACTGGTGGTGTAAGCGTAATG
56934-f	GTCGCTGCTGTAGGAGATTACTTC		108642-rc1	ACTAGTGAGCTCATTTCAGCACAACGCCATACTGACTT		108642-1	GATTACGAATTCTTAATTAATCCTATCAGATGGTGTCGGTCAG
56934-r	CGGTTCTATAAGGAGACGGAAGGA		108642-rc2	AGTGCCAAGCTTATTTCCGCCGAACTGTGTCAGGAT		108642-2	TGCTATACGAATAATTTCTAGTTGCGGTCGTCCTGCTTGA
75568-f	AGGAACAGCCCGAACAGATACAT					108642-3	ACTAGTGAGCTCATTTCACCACCGACTACACCACTTACT
75568-r	AGCCGTGGTAGAGGTAGATAGGT		Primers for mutants verification (-cF/-cR as a pair of primers)			108642-4	AGTGCCAAGCTTATTTCTGTTGCCTTATGTGTCTGGACTG
120661-f	ATCTCGTCTCCCGCCTCCAG		D70-4	TCGGACTTGCGGAGGATGTTGTAT		108697-1	GATTACGAATTCTTAATTAATGCTCTCGCCTTTGTCTTCTCTTG
120661-r	TTCAGTCGGCGAGAACGGAT		Hg3.6	TGCCTAGTGAATGCTCCGTAACA		108697-2	TGCTATACGAATAATTTCTAGGCATTCGCCGCTGCTTACTT
104898-f	GGTTGAAAAGGTGACGCCCAAG		23171-cF	CCACGAGATGGTTCCTTATGA		108697-3	ACTAGTGAGCTCATTTAGAATGCCAAGGACAAGGTAAGAG
104898-r	CAAAAGTTCCACCACACAGTCTC		23171-cR	AGCAGCAATGTCGTCCGTT		108697-4	AGTGCCAAGCTTATTTTTCTCTACATCTTCCACATCAGGC
58191-f	CCTGGAGTGTGAGGTATGTAGCC		55868-cF	CTCGTCCTATCCGTGGCATGGA		102973-1	GATTACGAATTCTTAATTAACCAACCTTCACCTCACGACTCT
58191-r	GAAGGAGCAGTGGTGAGGAGAG		55868-cR	GGCAGGGCTGGAATGTCAATTC		102973-2	TGCTATACGAATAATTTCTAGACTCCGCTGGCACTGACAAT
57217-f	CGCTTCGCTCGCTTCTTCTC		56839-cF	AGGGCAGTTGTTGCTCTGTATG		102973-3	ACTAGTGAGCTCATTTCATCTACGAGCGAATCACCAACC
57217-r	TCACAGCAGGCACTGATAGCA		56839-cR	TTGCCTTCTTCCTTGAGCTG		102973-4	AGTGCCAAGCTTATTTTGTATAGCGGCGAGGAAGTCTG
76073-f	CGACAAGTGCCGCTCTTCCT		67806-cF	TTGCCTTCTTCCTTGAGCTG		57217-1	GATTACGAATTCTTAATTAACCTTCGCCGCCTTCATCATC
76073-r	CTGTGAGATGCCGCCGTTCT		67806-cR	CAAGGTTTGTTTGTCTCTGGCT		57217-2	TGCTATACGAATAATTTCTAGGATAGTATTCTTGCCTGTGGGTGAG
76453-f	GGTCCAAATCCGAAACTCTGGC		104898-cF	GTCAACATGAAACTCTGGAGCA		57217-3	ACTAGTGAGCTCATTTCGGTGCTGTTGAGGTGATGTC
76453-r	AAGATGCGTCCGAGGCTCTG		104898-cR	AAGGCAGAGGGTCTACGGTAT		57217-4	AGTGCCAAGCTTATTTTCGAGGCTGTCTGGAGGTTG
76505-f	GTGTGCTTGTGGGAGTCATG		108642-cF	TATTCCCACTCAATTGAACCAG		112034-1	GATTACGAATTCTTAATTAAAATAGCCGCAAGGATTCCATTGAA
76505-r	TTCAACCCGTCCTGGCGTT		108642-cR	TAGCAGCGGGTGCCAAACA		112034-2	TGCTATACGAATAATTTCTAGAAGCCAACTCCTCCGATCACAA
121177-f	GTGGACTTTGGATGAGCTTGACTTT		108697-cF	GACCACCACCGCTTACCATC		112034-3	ACTAGTGAGCTCATTTGTTCTTCTTGGTGAGTCGTTCTTCT
121177-r	TGACTGACGACAATACGGCTATTCT		108697-cR	AGAGAGAGAGAGAGACCATTATCGA		112034-4	AGTGCCAAGCTTATTTGTATTGGCTGGCATTGCTGGAT
59381-f	AGCCTCGCCTATTCTCAGCAT		102973-cF	TCAAGCGAAGTCACTGCTGTAA		75012-1	GATTACGAATTCTTAATTAATCAGGAGAAGATTCTCAGGGTCAAG
59381-r	GTGATAGTTGACAGTCTCCGCATAT		102973-cR	TCCAAGCTTGAGACCGTACAG		75012-2	TGCTATACGAATAATTTCTAGGGTGGTGCCGAAGAGATGGT
60887-f	AGTTGCGACAGGTGGTGGT		57217-cF	TCAAGGCATACTGGCGCTC		75012-3	ACTAGTGAGCTCATTTCCTTCATGTTCATCCTCCTCATCCT
60887-r	TCAGATATGGAGGCATTAGCAGAGA		57217-cR	TGGGACAAAGTCACCGGAT		75012-4	AGTGCCAAGCTTATTTTGCTGCTGTTGCTGCCAATG
121735-f	AGACGGTTGACAGCCTCATTGA		112034-cF	TCTGTGATTACGAGCCGATG		120661-1	GATTACGAATTCTTAATTAACTTGTGGCGGATGATAAAGGGTATT
121735-r	GGCGTGGTCATAACACTAACTCC		112034-cR	GGGACCTGACCTATGAACAAAG		120661-2	TGCTATACGAATAATTTCTAGAGTTGAGGCTGGTGTATGTAAGGTA
107297-f	GGAGTGAAGGCTAGAACAACTTGAA		75012-cF	ACCCTGACTCGGGCATAAGAGG		120661-3	ACTAGTGAGCTCATTTGCAACCAATCACCGCCAACAT
107297-r	TGGTCGTATGTGCTGGAAGATGA		75012-cR	GCCCGTGTCGTACAACCTCA		120661-4	AGTGCCAAGCTTATTTGTGCGTCGCCTCTCCTGAAT
121915-f	GTACATTCACAGCCGCAACCAT		120661-cF	CGGCAATGGAGGGATACGAACC		76453-1	GATTACGAATTCTTAATTAAAGACAGGGATGACGGCGAGTA
121915-r	TGTCCCTTCGTGTTAAATCATCTCC		120661-cR	ATCGCTGGAGACACGCTGTAG		76453-2	TGCTATACGAATAATTTCTAGTGGCTGGCAGCGTTGGTAA
107743-f	AGGTAGGATAGGCTCGGGATCT		76453-cF	TGCCTCCTGGACGGACTTCTTG		76453-3	ACTAGTGAGCTCATTTTGTTGGGCGAGGGCAAGTT
107743-r	GCACAAGAGACATCGTTCAGGA		76453-cR	TCTACACCACCCAGATCCTCCT		76453-4	AGTGCCAAGCTTATTTCAGAACAGAACACCAGCAGCAG
63558-f	TCCACACAGCCTCTCCGTTTG		108940-cF	TGGAGACGCAATACCTGGCAGA		66256-1	GATTACGAATTCTTAATTAAAAGCATCCAGTCTGACGCCTAA
63558-r	CCATAAGATACGCAGATCGCAGGTA		108940-cR	TTCCACACTCTTCCGCTCGC		66256-2	TGCTATACGAATAATTTCTAGAAAGTCTGTGTGGGTGGTTGTG
108642-f	AGCACAAGGAAGAACACAAGGAAG		66256-cF	ATGTTGGCCGTCTTGGATTGGG		66256-3	ACTAGTGAGCTCATTTACAATACCATGCCTAGACGAATAGC
108642-r	GCGGCAATACCAGCGATGAC		66256-cR	TACCCTTTCTGCGATCCCTGTTTA		66256-4	AGTGCCAAGCTTATTTGCTCGTTCAGTCAATGCTTCCTAT
108697-f	TTTACCCAACCCACGCCTTT		81043-cF	AAGCAAACGCTGGACTGTGCC		81043-1	GATTACGAATTCTTAATTAACGAAGCCACAAACACCAGCAT
108697-r	CTTGCTGCTGAGTCTGCTTCA		81043-cR	CGCTCTAGACGATGCTCAACTG		81043-2	TGCTATACGAATAATTTCTAGAGGGTTCAAAGGGTCCAAGAGG
108914-f	GTCCTCTTCTTCTACTCTTGCTTCA		74622-cF	GAGCTGAGCAAACTGAGGCACA		81043-3	ACTAGTGAGCTCATTTCTCACGGATTACGAAGCGAACAG
108914-r	GGTGTAGTTGCGGAACGAGAA		74622-cR	CTTCAACGCTGACCGCAACC		81043-4	AGTGCCAAGCTTATTTCTGCGTCCTGCTCAACAAGTC
122630-f	AGACCTTGTCGTCGCCTCTC		55105-cF	TACTGGAGTGGACGGTGTGATGG		74622-1	GATTACGAATTCTTAATTAAGGCAGCAATACCAGGCAAGTC
122630-r	GTCATCGGTGCTATCGCTGATT		55105-cR	GACCAAGTCGTCATCTTCCTCAAC		74622-2	TGCTATACGAATAATTTCTAGCCAGCATCAGGACGGAAGAGA
108940-f	TTGTGATCCTGGCAATGTTCCG		120806-cF	CGCAACACGAGTGACACGCTT		74622-3	ACTAGTGAGCTCATTTAGATATGGATGGCTGCAAGATACCT
108940-r	CGAAGACGAAGATGAGGAGTTCAAT		120806-cR	GGGAACCCTACCAAGGACAAGT		74622-4	AGTGCCAAGCTTATTTGCATTGATTCGCCGGAGATGTT
109305-f	GCCTGACGGAAGTTTGCTACA		3529-cF	AGCCATCCAGAAGGCCGTCTT		55105-1	GATTACGAATTCTTAATTAAAGGAAGTTCTGTTGATGATGCTTGG
109305-r	CACCCTGTGCTCTGCTGTTTC		3529-cR	ACGCAGCGATACTGGTAGGTG		55105-2	TGCTATACGAATAATTTCTAGATGGACGACACGACGCAGTT
109925-f	GCTCAGACTCGTCGTGAAGTTAG		108784-cF	CAATGACGGCCACGTTGAGCT		55105-3	ACTAGTGAGCTCATTTGCAGAAGCTGTTTGACATTGGAATG
109925-r	GCCGAAGCAGTAGATGTAGTATGTG		108784-cR	CGGTGCGTCAACTCATCTCTTG		55105-4	AGTGCCAAGCTTATTTTGCTACTGAGGTGCCGTATGC
66256-f	TGCCAGATTCTTGAGAACACCAA		73678-cF	GGATGGAGGGCCTTTGGACAGT		120806-1	GATTACGAATTCTTAATTAAAACACGCCTACTGTACCTAATCCA
66256-r	CCAGCGACGTTAAGGAAGACAA		73678-cR	TAAGAGGAGGAGTGGGAGGAGG		120806-2	TGCTATACGAATAATTTCTAGCGAGTTCTGCTTGCCGATGC
80339-f	GTCCTGCTTGATCCTGCTTCTTG		71304-cF	TCCTCGGGAATAGGTCAGCACG		120806-3	ACTAGTGAGCTCATTTGCTCGTCTTCCAGTGCTTCTG
80339-r	AAACGCCACTGCCCACCTT		71304-cR	TGCTCCTGAAGAACATGCTGGA		120806-4	AGTGCCAAGCTTATTTAGGGAAGGAAGGTAGAGCAAGAAA
67504-f	CGTTGAGACTCTGCGGATAAGG		2125-cF	GCTGGAGGCGAGTGACATCTCA		3529-1	GATTACGAATTCTTAATTAAGTTGCTTTCGGTGACGGAGTTT
67504-r	GCTTGATGAAGTGTGCGTTGG		2125-cR	CTGCTGGAATCGTCCCAAACG		3529-2	TGCTATACGAATAATTTCTAGTGTGGAAGTGAGGTTGTGAAGATTG
67350-f	ACTGCTGCACGGTGTTGTTC		53811-cF	GACGGCTTGGCTCCTACTCTGT		3529-3	ACTAGTGAGCTCATTTCAGCCAAAGCCGTTGAAGAGG
67350-r	ACGGCGTCCATCTTCCTCTATG		53811-cR	GGACGGGAAGATGGAGATGTGT		3529-4	AGTGCCAAGCTTATTTGATGAGACTGGAACTCACTCCTGAT
123422-f	GCTGGACCTGCCTGGAAGAT		120044-cF	CGGCTGTTAGCTTGACACTCGG		108784-1	GATTACGAATTCTTAATTAAAAGGTCCGATCAAGGCGAACA
123422-r	GGTCAGCACATCGGAAGGAATC		120044-cR	ACGAGGCCACCAGGTCAAAG		108784-2	TGCTATACGAATAATTTCTAGCTGTGCTTGTGCTGCGTCTC
123441-f	CACTGAAAGAAGGAGGTCGAT		45598-cF	TGCAACCGCCGTGGAATGATC		108784-3	ACTAGTGAGCTCATTTGAGATTAGTGGAGGAAGGCTGGT
123441-r	ATACTTAAAGCGCTATTTATATACT		45598-cR	TCCTTCTCCAAGCTCGACAACA		108784-4	AGTGCCAAGCTTATTTTGTGAGTAGGAGTCGTGCTGTG
67806-f	CGAAGAAGACGGTGCAGTTGAA		56934-cF	GCCGGGCTAGACAGCTAAACAG		73678-1	GATTACGAATTCTTAATTAAGCTCTTTGTCCGCACGCAAT
67806-r	TCCACGGCATCAGCGACAA		56934-cR	TACTGCTATGACGCTCTGACGC		73678-2	TGCTATACGAATAATTTCTAGGAGAGGGCAAACTCACAGTAAAGG
81043-f	CTGTTCGCTTCGTAATCCGTGAG		75568-cF	CGGGCACGAGCTATTCGATTGT		73678-3	ACTAGTGAGCTCATTTCCGCAGCCAGTCGTAGAAGAA
81043-r	ACCTGCCAGTACACCGAGGA		75568-cR	TCTTCTGTGATCGGCGGCAT		73678-4	AGTGCCAAGCTTATTTTTAAGCCGATGCCGCTCCAT
67938-f	TTACATGCACCAGCTACCTACAG		58191-cF	TGGCCCGTCATCAGTGGTGTT		71304-1	GATTACGAATTCTTAATTAACGCTTCGTCCGTGGTAGATGA
67938-r	ACTTGAATAGAGACGAGTTGTGAGC		58191-cR	ATGGTGGTGATTGGTGGTGTTG		71304-2	TGCTATACGAATAATTTCTAGAATCAACGCTGGAGGGAGAGAG
23171-f	CCTGCTGAGGCTTCCATCTGT		120794-cF	TGGACGGTCTGGCTGGACAA		71304-3	ACTAGTGAGCTCATTTTCATGTCACGGTCGGTCATAGG
23171-r	TGTGTTGATAAGTTCTGAGCGTGAG		120794-cR	GAGCCAACTCGGCACAATGG		71304-4	AGTGCCAAGCTTATTTTTCCAGCCTCAACAGCAATGTC
5502-f	TCGGAGGATCTCATTGGCAAGT		76505-cF	AGCGTCCAAGCACAAGCAGTC		2125-1	GATTACGAATTCTTAATTAAATGGCAGAGGAACAGGGTATCG
5502-r	AAGAGCAGGCGTATCGGCATA		76505-cR	CCGTCCGGTATGCATCAAGATC		2125-2	TGCTATACGAATAATTTCTAGCTCGGAGCAGAGGACAGCAA
111216-f	GGCAACTTGATACAGGCACCTAC		59381-cF	TCTGCGAGTGTTGCCGGTATCT		2125-3	ACTAGTGAGCTCATTTCACCGCCGAGAGACCACTTT
111216-r	CGGCAGATGGCGATGGTAGTA		59381-cR	GGAGGTTAGGAGGTGAGGAGGA		2125-4	AGTGCCAAGCTTATTTCCGTCACAGCCAGGTTCTTCTA
111468-f	TGGTTTCAGGTCCGCGAGTG		107297-cF	GTCTCGCAACTCGCTACCACAG		53811-1	GATTACGAATTCTTAATTAAGGGACCAACCGATGACTTTGC
111468-r	CGACAATGGGAGGAAAGACAAGG		107297-cR	AACCCAGGGCTGCATATATCCC		53811-2	TGCTATACGAATAATTTCTAGGGCACATACCCTGGCAAGTTG
112034-f	GAAGTTGCCTGTGTACTGGTTGAA		121915-cF	GTCGGGCACTCAGAAGACAGCT		53811-3	ACTAGTGAGCTCATTTCGCCGATTGAGCAGGTGTTG
112034-r	GAAGAGCATGTCACCGCCTTG		121915-cR	CCACCTCCATCCACAGCCAA		53811-4	AGTGCCAAGCTTATTTAATTGAGGTGCCTCCTCCGTC
43161-f	GACTTGCTATACTCCACAACCTCAG		107743-cF	CCTACCTAGATGCCTGGAGCGT		120044-1	GATTACGAATTCTTAATTAAGTAGTCGTCGTCGTCGTCGT
43161-r	GCCATCTCGTGCCACATCCA		107743-cR	CGTCTCGGAGTCGAATGAGGAA		120044-2	TGCTATACGAATAATTTCTAGTCGATGATGCCGAAGCTGGAG
124205-f	TCGTCACCATCTCCAGCACAA		60887-cF	CTCCCAAGATCCCGCCAGATGA		120044-3	ACTAGTGAGCTCATTTCATCTATGTCGCCTGCGTTTCA
124205-r	GGCGAGAATAAGCTCTTGAAGGATA		60887-cR	GCTACGGGTCTCCTGACTTGAA		120044-4	AGTGCCAAGCTTATTTACCGATGGCTTAGGAGTTGGG
70859-f	GACGGCGGAGATTTGTTGAAGG		108914-cF	GTTCAACAGCAGCCAGCCCTTT		45598-1	GATTACGAATTCTTAATTAATTGTGTCACCGGGTGGGTTT
70859-r	ATAACCGCAACATCGCAATACCAA		108914-cR	TCTCGACCGTACAGTGGCAAG		45598-2	TGCTATACGAATAATTTCTAGCTAGTATCAGCCAGCTCGCCAT
74162-f	ACACATCTTCAAAGACATGGAGAGT		122630-cF	TCCTTGTTCGACCTTCCCTGCA		45598-3	ACTAGTGAGCTCATTTGAGTAGCCACCAGGATGCGATT
74162-r	GGACACCGATATGCCTGATACG		122630-cR	CAGCCACAACAAGCTGACGG		45598-4	AGTGCCAAGCTTATTTCTGCCCGTTCCAACAAGAAGC
74622-f	CGGATGCTGCGTCAAGATGAT		109304-cF	TCTCTGCCGTGATGGACTGACT		56934-1	GATTACGAATTCTTAATTAATTGCCTTGCCTTGCCTTGC
74622-r	CCGTTAGACTTTGCCGAATTAGAC		109304-cR	GCAAGGACCGCTCCTCAAGT		56934-2	TGCTATACGAATAATTTCTAGCATCGTGGCGAGTGGGTAGAA
103853-f	GCCTTCTTGATGACCTCGTAGG		109305-cF	ACATCACGCAGAACCGCTCATC		56934-3	ACTAGTGAGCTCATTTCGGATATGCGACATCGGAGTCA
103853-r	CGCCGCCACAATGTCTTCA		109305-cR	CAGACGCATCCATCTCCCTTGA		56934-4	AGTGCCAAGCTTATTTTTGTGCGTATGCGACCTTCATC
55868-f	TGCTTCCATCGTCACCGTCTG		109925-cF	CCCGTTTCAAGGAAGCACACATG		58191-1	GATTACGAATTCTTAATTAACCAAGAGCCTCACGTCCAGAA
55868-r	CTCCTCATAGGCAGTGCTTCCAA		109925-cR	AGCAGCAGCATCATCATACATAACA		58191-2	TGCTATACGAATAATTTCTAGGGATGCTTACCGTTCCAACTCG
55105-f	CTCAGCCAGAGCAGCATGTAATC		67504-cF	GAGGCAAAGGAGGCGGAATAGC		58191-3	ACTAGTGAGCTCATTTTGTCCACCAGAGCATGAAGGAG
55105-r	TGGAGTGGACGGTGTGATGG		67504-cR	ATGCTCTGGGAGGTCGTGTAAG		58191-4	AGTGCCAAGCTTATTTTGCGTTCGTCGTGGTATCGT
120806-f	ACCATCGGCATCTCCGTCAA		80956-cF	TTAGCTGGTGGCAAGGCTGGA		120794-1	GATTACGAATTCTTAATTAACGTAACGGAAGTCGAGGCTTTG
120806-r	GGAGGTTGAATGCTTGTGGTGT		80956-cR	CTTCATTTGTTTCCTGTTGTGTCCC		120794-2	TGCTATACGAATAATTTCTAGGCGAGAGACGATGCCTTTGAAC
105808-f	CGCATACCTACGCCTGTAATGTTAG		123441-cF	ATATAAGTCGCACCTGCCTATTAGG		120794-3	ACTAGTGAGCTCATTTGGCAAGTGGCAGCATCATGG
105808-r	CGTCTGGATCAGCAACTACAATCTT		123441-cR	GCTAGAAGGGCTTCTAGCGCTATT		120794-4	AGTGCCAAGCTTATTTTCGTCCAACAACAAGACCTCCA
3529-f	TCTCTGAGCACTTGACTTGGAA		111216-cF	GGTTGGTTGGTTGGCTGCGTAT		76505-1	GATTACGAATTCTTAATTAACGGTCCCTTCTTCTGCTTCTCT
3529-r	AGATAGATTGAATGCCCTCTCCTC		111216-cR	GTCAGCAGGAAGCGCATGATG		76505-2	TGCTATACGAATAATTTCTAGTGTGTGTTTGCGATGGCTTCC
62053-f	GGGTAGGTAATTTTTTGGGGAAACC		43161-cF	TTGGAACTGCTGGCGGTCTCT		76505-3	ACTAGTGAGCTCATTTTGACGACTACAGCACCTATGGC
62053-r	CGGAGCGGGTGAAGCGGT		43161-cR	TTCGATCAGGCTGAGCAGTGTA		76505-4	AGTGCCAAGCTTATTTCCCAGGGCACAAAGTCAGTAGA
108784-f	CGCTCTCCACGCCTATGACA		124205-cF	GCAGCGCAAAGTCCGAGAAGAA		59381-1	GATTACGAATTCTTAATTAAAAGCCTCGCCTATTCTCAGCAT
108784-r	GACGCAGCACAAGCACAGAC		124205-cR	TTACACGCTCGCAAGTACCTCT		59381-2	TGCTATACGAATAATTTCTAGGAAGTGTCAGCGGTCGTCCTA
79960-f	TGATGATGCTGATACTGATGCTGAT		74162-cF	CGTCGCCGCCAATCATGTAGTC		59381-3	ACTAGTGAGCTCATTTCGAAGGTCGGCGATCCAACT
79960-r	CGCCCTACGAAAGTAGACGAAA		74162-cR	TCAACGACTGCTACGCCAAGA		59381-4	AGTGCCAAGCTTATTTCAGTGCAGCCTAGCTCAGACA
66888-f	CAGAAGCCGAAGCCGAAGAT		74624-cF	GTTCCTTGCTTTCCCGCAGACA		107297-1	GATTACGAATTCTTAATTAATTCAGAGCCACTTCTCCGACTG
66888-r	TCATCATCATCATCATCAGCACTCA		74624-cR	TCGGATGCTGCGTCAAGATGA		107297-2	TGCTATACGAATAATTTCTAGTCATCTTCGCCAGCACCTTCT
110688-f	CGATCCAAAGACTGTGCTCCTTG		70859-cF	GGAACTGCGAGGTCAAAGGCTT		107297-3	ACTAGTGAGCTCATTTTTACGCCTCTCGTGTGGACTG
110688-r	GTAGAATAGGGTTTTTAGGCCTTAC		70859-cR	TGCTGCTGTGGCCTTGATGA		107297-4	AGTGCCAAGCTTATTTGGCGGCATGATCTCTTGCATAG
70973-f	AACCCTAACCCTAACCCTAA		62053-cF	TCTCGCCGAGCAACGTCACA		121915-1	GATTACGAATTCTTAATTAACGAAGCGGGAAGCGAAGAAG
70973-r	AGCGAGCAGTATGGTAATG		62053-cR	ACCAAGAAGGCAAGCGGTATCT		121915-2	TGCTATACGAATAATTTCTAGATGGTTGCGGCTGTGAATGTAC
			63464-cF	AACATCACGCACGTCGGCTG		121915-3	ACTAGTGAGCTCATTTTCATTGTCTGGAAGCACGGTCT
			63464-cR	GGCTTGGCGGGCTTGAATTAC		121915-4	AGTGCCAAGCTTATTTTCAGCTCCAACAACCTGAACCA
			63558-cF	TGCGAAGCGAACCAGGGTCTAA		107743-1	GATTACGAATTCTTAATTAAACCAGCGACAGGAGAAGAGAAC
			63558-cR	AGGCTGGGCGAGACAGAGTA		107743-2	TGCTATACGAATAATTTCTAGCCATTATTAGATGCCCGTGACTGAC
			80339-cF	AGCAGCAGTATACGTCGGCGAT		107743-3	ACTAGTGAGCTCATTTACCAGTCTCCAGCATCGTCATC
			80339-cR	CTGACTTCATGCAGGACTTGGC		107743-4	AGTGCCAAGCTTATTTGAAGGGCAAAGCAAAGCAAAGC
			110688-cF	CGTCGCCGCCAATCATGTAGTC		60887-1	GATTACGAATTCTTAATTAAGCTCACCTCACTTCACCTGGT
			110688-cR	TCAACGACTGCTACGCCAAGA		60887-2	TGCTATACGAATAATTTCTAGCCGAAGCGTTGAGAAGATGCC
			70973-cF	CCTCTAGCGAGCCTCAGTTCGT		60887-3	ACTAGTGAGCTCATTTCGGTAGCAACGTGAGCATTCC
			70973-cR	GCGCAGGCATAGCTTAAGTCC		60887-4	AGTGCCAAGCTTATTTTTCCGACAGACCACATTGAGGT
			cre1-CF	CTAGTCGTGTCCAAGTACC		108914-1	GATTACGAATTCTTAATTAAACGCAACATGGAAGCCAACTC
			cre1-CR	CCATGCCAATCCGGTTGTCTG		108914-2	TGCTATACGAATAATTTCTAGGACGAGGTAGACGCTGGAGAAG
						108914-3	ACTAGTGAGCTCATTTCTCACCGTCGCCGTCATCAT
						108914-4	AGTGCCAAGCTTATTTCGGAAGCCCTCTAGCAACTCTT
						122630-1	GATTACGAATTCTTAATTAACATCGTTGTCATCGTCGCTGTT
						122630-2	TGCTATACGAATAATTTCTAGCCTCGCCAGGATGTGCTCAA
						122630-3	ACTAGTGAGCTCATTTCCGCATCATCTTCGCAGCAA
						122630-4	AGTGCCAAGCTTATTTGCCTTCGTAATTCCCGCCTTG
						109304-1	GATTACGAATTCTTAATTAATGGACGGATGGTCGTGTATGG
						109304-2	TGCTATACGAATAATTTCTAGAGAGCGTGGGACAAGAAAGGG
						109304-3	ACTAGTGAGCTCATTTTATCGGCGATGTCTGCCAGTG
						109304-4	AGTGCCAAGCTTATTTGACGCTCAGAGTCGGAATCCT
						109305-1	GATTACGAATTCTTAATTAACGCCTGACGGAAGTTTGCTAC
						109305-2	TGCTATACGAATAATTTCTAGCTTGGAGAGGGAGTGTGCTGAG
						109305-3	ACTAGTGAGCTCATTTAGGTCGTAGCAGTGACAGTTGG
						109305-4	AGTGCCAAGCTTATTTATCTAGTCTCTGGCGGCAATGG
						109925-1	GATTACGAATTCTTAATTAACAAGGGCAGGTGACTGAAGGA
						109925-2	TGCTATACGAATAATTTCTAGGCGGACGACGATGAAGAGGA
						109925-3	ACTAGTGAGCTCATTTTCAGGGAGTTTGGCGGTATGG
						109925-4	AGTGCCAAGCTTATTTCACGGGCATCCTCATGATCGA
						67504-1	GATTACGAATTCTTAATTAATCGACGTTGAGGAGCAGTTGA
						67504-2	TGCTATACGAATAATTTCTAGGCCATTGCTGATGCCACGAG
						67504-3	ACTAGTGAGCTCATTTGTGGTGCGGTATTCGTGTGATG
						67504-4	AGTGCCAAGCTTATTTCGACGTTGAGACTCTGCGGATA
						80956-1	GATTACGAATTCTTAATTAATGCGTCCCATCTCACAAGTCAT
						80956-2	TGCTATACGAATAATTTCTAGGCTGGCTGGAAGCCTCTCAT
						80956-3	ACTAGTGAGCTCATTTCGAAAGGGCGATGACCAGTCT
						80956-4	AGTGCCAAGCTTATTTAGCGTTTGTGTCGTTGCTTCC
						123441-1	GATTACGAATTCTTAATTAACCAAACCACGACGATGGCTTC
						123441-2	TGCTATACGAATAATTTCTAGGCGGCATACGTGCATCACTG
						123441-3	ACTAGTGAGCTCATTTTCTGATCTTACACGATATGCCACCT
						123441-4	AGTGCCAAGCTTATTTGTCTTTAAGGCTAAAGGAGCTGCTA
						111216-1	GATTACGAATTCTTAATTAAATGGAAGCAATGGAAGCGAACC
						111216-2	TGCTATACGAATAATTTCTAGGAGTTGCTCACTTGACGGATGC
						111216-3	ACTAGTGAGCTCATTTATACCCGTCTGAATGCCCACTC
						111216-4	AGTGCCAAGCTTATTTGCCGTGAAGCTCAGGTTGTTC
						43161-1	GATTACGAATTCTTAATTAAACCCTTAGCACAAGCCAAGTCT
						43161-2	TGCTATACGAATAATTTCTAGGAGCCTCAGCATCCAGACCAT
						43161-3	ACTAGTGAGCTCATTTATCGACCGCCTCAACATGCT
						43161-4	AGTGCCAAGCTTATTTTGTCAGCCTCCAGAGCCTCA
						124205-1	GATTACGAATTCTTAATTAAGCTGCGGACTTGGCTTGAAC
						124205-2	TGCTATACGAATAATTTCTAGCTTGGTGGGTTTCGGCATTGAT
						124205-3	ACTAGTGAGCTCATTTCTCCAGGCAGAGCGATACTACA
						124205-4	AGTGCCAAGCTTATTTTTCGTCACCATCTCCAGCACAA
						74162-1	GATTACGAATTCTTAATTAAGAAGACGGTGGTGGCTAGTGAT
						74162-2	TGCTATACGAATAATTTCTAGGGGTATAGGTGCTGCGATCTCC
						74162-3	ACTAGTGAGCTCATTTCTGACACGATGATGCTGTTGCT
						74162-4	AGTGCCAAGCTTATTTGCTGGAAGGCGAGAAGTCTGA
						74624-1	GATTACGAATTCTTAATTAACTGATGTCCATGCTGCTTCGTT
						74624-2	TGCTATACGAATAATTTCTAGGGTGGCGTGGAGGATGTCTT
						74624-3	ACTAGTGAGCTCATTTGCCACCAGCAGCTTCTTCAAG
						74624-4	AGTGCCAAGCTTATTTAGTAAACGACGCACGCAATTCA
						70859-1	GATTACGAATTCTTAATTAAGCGTACATGAACAGCACGGAAT
						70859-2	TGCTATACGAATAATTTCTAGAATGTATGCGGCGAGCGTCT
						70859-3	ACTAGTGAGCTCATTTATACTTCCGTGTGAGCCGAGTT
						70859-4	AGTGCCAAGCTTATTTAGGTAGGTGTGCGTTACTGGG
						62053-1	GATTACGAATTCTTAATTAAAGTAGAAGCGAAGGCTACCTTACAT
						62053-2	TGCTATACGAATAATTTCTAGCCCAGACCAAGTCAAAGTGAACTAG
						62053-3	ACTAGTGAGCTCATTTGGAGGATGTTGGCATGTCATGG
						62053-4	AGTGCCAAGCTTATTTGCGGCACGTTGGAGATGTTG
						63464-1	GATTACGAATTCTTAATTAAGGCAACGGCAACTACTCGGA
						63464-2	TGCTATACGAATAATTTCTAGATGTCCATCTCGGCTGCTGAA
						63464-3	ACTAGTGAGCTCATTTGCCTACATCCACCAGAGCAAGA
						63464-4	AGTGCCAAGCTTATTTTGCCTTGATCTGCCGACTACAA
						63558-1	GATTACGAATTCTTAATTAAACGAAGGCAGCAGAGCAGTT
						63558-2	TGCTATACGAATAATTTCTAGCGGCAACAACAAGAAGAGGTGG
						63558-3	ACTAGTGAGCTCATTTACGGCACCCTTATGGGAACC
						63558-4	AGTGCCAAGCTTATTTCGAACCGGACCATCGAATCAAC
						80339-1	GATTACGAATTCTTAATTAATCGTTGCCAATGCCCTCTGA
						80339-2	TGCTATACGAATAATTTCTAGCCTTCCTGCCAGTGACTCGTT
						80339-3	ACTAGTGAGCTCATTTAGCATCTCCGCAGTCTCCAAG
						80339-4	AGTGCCAAGCTTATTTCGTTTGACACGGGTCTGATTCC
						110688-1	GATTACGAATTCTTAATTAACCTTCCCTTCTTATAGTAGGTCTGT
						110688-2	TGCTATACGAATAATTTCTAGGAGAAGCCTGGGCGAAGAT
						110688-3	ACTAGTGAGCTCATTTCTGATGCCTTAAACGCCTTC
						110688-4	AGTGCCAAGCTTATTTCCTTACTATAAGGCTAGGTCTAAAC
						70973-1	GATTACGAATTCTTAATTAATGGAAGGCAACGCATGAGGAT
						70973-2	TGCTATACGAATAATTTCTAGGAGCGACTGAACACTGGTAGGA
						70973-3	ACTAGTGAGCTCATTTGCCAGAGTCTCAAGGAACAGGA
						70973-4	AGTGCCAAGCTTATTTGCGCAGGCATAGCTTAAGTCC
